# Supplementary material for: Double-branched stent graft and four-stage deployment in total arch repair: safety and feasibility evaluation in porcine models
Source: Interdiscip Cardiovasc Thorac Surg. 2024 Mar 16;38(4):ivae049. doi: 10.1093/icvts/ivae049 (PMC11014789; doi:10.1093/icvts/ivae049)
Supplement: ivae049_Supplementary_Data [file ivae049_supplementary_data.zip]

Archive with 2 entries (2 files):
- Revised Manuscript R1-Double-branched stent graft - marked.docx
- Supplementary Data.docx
